# Supplementary material for: Carbon stock potential of highland bamboo plantations in northwestern Ethiopia
Source: Carbon Balance Manag. 2023 Mar 16;18:3. doi: 10.1186/s13021-023-00224-2 (PMC10018829; doi:10.1186/s13021-023-00224-2)
Supplement: Supplementary file 1 — Additional file1. Biometric data of highland bamboo. [file 13021_2023_224_MOESM1_ESM.xlsx]

## Sheet: Ayana_Data 
Plot no.	Location	Niche	plot No	DBH_1	AGB1	AGB per plot	DBH_2	AGB2	AGB per plot	DBH_3	AGB3	AGB per plot	Ht_1	Ht_2	Ht_3	Niche	AGB1	AGB2	AGB3	TAGB
1	G/jibeyta	Hs	1	6.2	11.9052	55.21	4.6	7.09483	37.63	3.6	3.99032	33.67	10.1	8.5	6	Hs	55.21	37.63	33.67	126.51
	G/jibeyta	Hs	1	5.3	8.56703		4.1	5.27423		3.9	4.86924		8.5	11.6	10.1		74.74	75.11	43.61	193.46
	G/jibeyta	Hs	1	5.8	10.3507		4.6	7.09483		3.5	3.72033		11	6.5	9.3		62.6	82.77	62.18	207.55
	G/jibeyta	Hs	1	4.5	6.07771		4.8	7.91723		4.2	5.8547		11	6.5	11.2		66.58	74.92	59.03	200.53
	G/jibeyta	Hs	1	5	7.58122		4.2	5.61214		5	9.0328		8.5	8	11		51.07	54.59	43.81	149.47
	G/jibeyta	Hs	1	5.9	10.7287		3.9	4.63648		4.3	6.20755		9	6.4	9.1		89.79	81.24	51.76	222.79
	Mean			5.45	9.08363		4.36667	6.20414		4.08333	5.45856		9.68333	7.91667	9.45		67.13	77.13	40.72	184.98
2	G/jibeyta	Hs	2	6	11.1138	84.07	7.5	25.0062	75.11	4.4	6.57281	43.61	14	14.5	6.2		63.09	61.81	38.58	163.48
	G/jibeyta	Hs	2	4.6	6.36452		5.6	11.7786		3.9	4.86924		9	10	7		45.65	41.79	31.98	119.42
	G/jibeyta	Hs	2	7	15.3573		4.6	7.09483		5.1	9.48879		12.3	7	9		62.42	63.53	42.9	168.85
	G/jibeyta	Hs	2	8.1	20.8594		5.2	9.73095		4.8	8.16077		15	7.5	7		74.35	87.92	49.65	211.92
	G/jibeyta	Hs	2	6.5	13.146		6.6	17.9879		5	9.0328		13	13	7.2		67.27	72.55	79.6	219.42
	G/jibeyta	Hs	2	5.1	7.90282	74.7437	3.5	3.50815		4	5.1857		8	6	8.1		75.9	81.97	69.44	227.31
	Mean			6.21667	11.9725		5.5	11.2442		4.53333	7.07937		11.8833	9.66667	7.41667		77.8	78.52	51.22	207.54
3	G/jibeyta	Hs	3	7	15.3573	62.6	6.3	15.9557	82.77	5.5	11.449	62.18	16	14.5	11		74.94	92.6	66	233.54
	G/jibeyta	Hs	3	5.2	8.23142		5.2	9.73095		5.6	11.9737		15.2	9.5	10.5		77.48	86.91	68.07	232.46
	G/jibeyta	Hs	3	6	11.1138		6	14.0705		5.8	13.0656		14.8	16.5	10		58.75	69.37	38.73	166.85
	G/jibeyta	Hs	3	6.2	11.9052		5.1	9.256		4.3	6.20755		14	13	8		62.63	65.4	39.59	167.62
	G/jibeyta	Hs	3	5.9	10.7287		7.2	22.5092		4.2	5.8547		15.5	17	7.5		80.03	85.7	52.24	217.97
	G/jibeyta	Hs	3	4.2	5.25868		5.5	11.2442		5.9	13.633		12.5	18	9		77.5	78.02	51.22	206.74
	Mean			5.75	10.1644		5.88333	13.3763		5.21667	10.0378		14.6667	14.75	9.33333	RB	47.24	45.51	28.34	121.09
4	G/jibeyta	Hs	4	5.8	10.3507	70.38	4.5	6.70415	86.99	6	14.215	68.34	12.2	8.5	9		48.97	56.04	19.24	124.25
	G/jibeyta	Hs	4	6.8	14.4512		7.1	21.7124		3.8	4.56463		12	12	9.2		32.24	54.99	30.07	117.3
	G/jibeyta	Hs	4	6.5	13.146		6.5	17.2939		4	5.1857		11	12	7		56.24	59.11	33	148.35
	G/jibeyta	Hs	4	5	7.58122		5.3	10.2205		6.2	15.4228		10	11.5	10		61.89	55.48	53.12	170.49
	G/jibeyta	Hs	4	6.5	13.146		5.1	9.256		5.8	13.0656		12	11	10.5		37.92	20.07	18.31	76.3
	G/jibeyta	Hs	4	5.1	7.90282	66.5779	5.2	9.73095	74.9179	4.4	6.57281	59.0265	11.8	10.5	10.2		53.9	36.76	27.09	117.75
	Mean			5.95	10.9203		5.61667	11.8692		5.03333	9.18331		11.5	10.9167	9.31667		62.08	53.24	48.44	163.76
5	G/jibeyta	Hs	5	6.6	13.5738	51.07	6.3	15.9557	54.59	5.2	9.95828	43.81	12.2	12	12		74.21	80.56	32.69	187.46
	G/jibeyta	Hs	5	5.8	10.3507		4.9	8.3493		5.4	10.9382		12.5	11.5	11.2		64.76	66.46	52.22	183.44
	G/jibeyta	Hs	5	4.5	6.07771		5.9	13.4741		5.1	9.48879		11.8	12	12		69.89	71.66	42.23	183.78
	G/jibeyta	Hs	5	4.2	5.25868		3.5	3.50815		3.1	2.75106		10.6	8.5	9		58.52	64.02	47.24	169.78
	G/jibeyta	Hs	5	5	7.58122		4.9	8.3493		4.5	6.95062		11.2	11.8	10		65.73	72.33	43.54	181.6
	G/jibeyta	Hs	5	5.2	8.23142		4	4.94907		3.5	3.72033		11.4	8.5	6		37.92	20.07	18.31	76.3
	Mean			5.21667	8.28687		4.91667	8.42268		4.46667	6.82328		11.6167	10.7167	10.0333		66.69	42.37	35.63	144.69
6	G/jibeyta	RB	1	5	7.58122	47.24	4.1	5.27423	45.51	4	5.1857	28.34	11.7	11	9		64.02	55.68	44.19	163.89
	G/jibeyta	RB	1	4.8	6.95895		4.4	6.32692		3.5	3.72033		11.5	11.5	5.5		52.53	57.61	49.8	159.94
	G/jibeyta	RB	1	4.5	6.07771		6	14.0705		3.2	2.97709		11.6	8.5	7.5		59.13	67.19	50.25	176.57
	G/jibeyta	RB	1	5.8	10.3507		5	8.7955		4.1	5.51414		10	8	6.8		51.63	62.39	54.41	168.43
	G/jibeyta	RB	1	5.6	9.61608		3.8	4.33628		3.6	3.99032		7	11	6		59.69	62.46	46.22	168.37	150.177
	G/jibeyta	RB	1	4.7	6.65826		4.5	6.70415		4.5	6.95062		12.5	8	8	WL	79.14	67.14	37.91	184.19
	Mean			5.06667	7.79484		4.63333	7.22807		3.81667	4.61458		10.7167	9.66667	7.13333		63.99	67.36	48.39	179.74
7	G/jibeyta	RB		5.5	9.25935	48.97	3.4	3.25564	56.04	3.5	3.72033	19.24	11	11.5	7		69.24	74.31	41.02	184.57
	G/jibeyta	RB	2	4.8	6.95895		3.8	4.33628		2.6	1.77633		11.5	10.5	6.8		56.6	64.13	47.66	168.39
	G/jibeyta	RB	2	5.2	8.23142		4	4.94907		2.8	2.13583		11.2	10.2	6		62.59	68.71	57.51	188.81
	G/jibeyta	RB	2	5.4	8.90968		4.1	5.27423		3.3	3.21387		10.5	11	8		63.98	67.36	59.7	191.04
	G/jibeyta	RB	2	4.2	5.25868		7	20.933		4.2	5.8547		9.5	8	6		67.3	74.47	45.43	187.2
	G/jibeyta	RB	2	5.8	10.3507		6.5	17.2939		3	2.53562		11.2	9	8		44.14	42.76	26.07	112.97
	Mean			5.15	8.06624		4.8	7.91723		3.23333	3.05481		10.8167	10.0333	6.96667		52.6	75.54	59.27	187.41
8	G/jibeyta	RB	3	5.2	8.23142	32.24	5	8.7955	54.99	3.4	3.46156	30.07	7	6.5	5		67.18	77.34	58.45	202.97
	G/jibeyta	RB	3	4.8	6.95895		5.4	10.7249		3.2	2.97709		6.2	7	4		67.14	69.04	63.08	199.26
	G/jibeyta	RB	3	3.2	2.97238		4	4.94907		4.6	7.34113		5	6	6		60.51	61.88	48.1	170.49
	G/jibeyta	RB	3	4.3	5.5248		3.5	3.50815		4.3	6.20755		6	6.8	5		75.3	49.84	38.27	163.41
	G/jibeyta	RB	3	3.6	3.80559		5.7	12.3283		3.8	4.56463		5.5	7.5	7		62.77	67.9	58.56	189.23
	G/jibeyta	RB	3	4	4.74703		6.1	14.6828		4.1	5.51414		6.5	8	6		64.78	69.62	54.55	188.95
	Mean			4.18333	5.215		4.95	8.57062		3.9	4.86924		6.03333	6.96667	5.5		70.82	74.73	52.97	198.52
9	G/jibeyta	RB	4	4.5	6.07771	56.24	5.3	10.2205	59.11	3.7	4.27171	33	14	12	9.5		56.5	65.26	45.12	166.88
	G/jibeyta	RB	4	5.5	9.25935		4.5	6.70415		4	5.1857		13	12.5	10.2		57.31	72.83	55.2	185.34
	G/jibeyta	RB	4	5.1	7.90282		5.5	11.2442		4.5	6.95062		13	12.8	11		59.42	69.27	44.49	173.18
	G/jibeyta	RB	4	6.2	11.9052		5.1	9.256		4.3	6.20755		12.6	12	10.8		57	72.38	50.43	179.81	180.118
	G/jibeyta	RB	4	5.7	9.97988		5	8.7955		4.1	5.51414		12.5	13.5	8.2
	G/jibeyta	RB	4	6	11.1138		5.8	12.8934		3.9	4.86924		14	13.7	10
	Mean			5.5	9.25935		5.2	9.73095		4.08333	5.45856		13.1833	12.75	9.95
10	G/jibeyta	RB	5	7	15.3573	70.89	6.8	19.4263	55.48	5.6	11.9737	56.12	11.5	11.7	10
	G/jibeyta	RB	5	4.8	6.95895		5.5	11.2442		4.8	8.16077		11.2	8.5	11
	G/jibeyta	RB	5	5.3	8.56703		4	4.94907		4.5	6.95062		11.3	7.5	9
	G/jibeyta	RB	5	6.2	11.9052		4.2	5.61214		5	9.0328		12	6.5	11
	G/jibeyta	RB	5	5.8	10.3507		4.4	6.32692		6.1	14.8115		11.5	8	12
	G/jibeyta	RB	5	7.5	17.7492		4.8	7.91723		4	5.1857		13	10.5	10.5
	Mean			6.1	11.5059		4.95	8.57062		5	9.0328		11.75	8.78333	10.5833
11	G/jibeyta	WL	1	6.5	13.146	79.14	7.5	25.0062	84.75	4.6	7.34113	37.91	13	13.8	9.5
	G/jibeyta	WL	1	5.8	10.3507		6	14.0705		3.5	3.72033		9	6	8
	G/jibeyta	WL	1	7.1	15.8212		4.5	6.70415		4.6	7.34113		11	10.8	7.5
	G/jibeyta	WL	1	5.4	8.90968		6.5	17.2939		5	9.0328		11.5	9.7	6.8
	G/jibeyta	WL	1	5	7.58122		4.3	5.96298		3.7	4.27171		9	9.8	6.5
	G/jibeyta	WL	1	6.2	11.9052	67.714	3.7	4.04828	73.086	4.3	6.20755		8.2	9.1	6.8
	Mean			6	11.1138		5.41667	10.8104		4.28333	6.14788		10.2833	9.86667	7.51667
12	G/jibeyta	WL	2	5.8	10.3507	78.89	4.5	6.70415	77.19	5	9.0328	48.39	11.7	9.5	6.3
	G/jibeyta	WL	2	7	15.3573		5.8	12.8934		3.3	3.21387		10.4	9.8	5
	G/jibeyta	WL	2	5.3	8.56703		6	14.0705		4.4	6.57281		8	9.5	5.5
	G/jibeyta	WL	2	5.6	9.61608		6.5	17.2939		5.2	9.95828		8.7	9.1	6
	G/jibeyta	WL	2	4.5	6.07771		3.5	3.50815		5.5	11.449		8.8	7.8	6
	G/jibeyta	WL	2	6.7	14.0089	63.9778	5.8	12.8934	67.3636	4.8	8.16077		10.5	6	4
	Mean			5.81667	10.4132		5.35	10.4709		4.7	7.74446		9.68333	8.61667	5.46667
13	G/jibeyta	WL	3	7.2	16.2923	70	6	14.0705	97.34	5	9.0328	51.02	14	12	12
	G/jibeyta	WL	3	4.7	6.65826		3.7	4.04828		5.3	10.4414		13	13	12.6
	G/jibeyta	WL	3	5.5	9.25935		7.5	25.0062		6	14.215		18	11.7	9
	G/jibeyta	WL	3	6	11.1138		6.5	17.2939		4.3	6.20755		15	9	9.5
	G/jibeyta	WL	3	4.6	6.36452		5.5	11.2442		4.9	8.59017		16	12.8	10
	G/jibeyta	WL	3	5	7.58122	57.2695	4.5	6.70415	78.3673	3	2.53562		14	13.5	8.5
	Mean			5.5	9.25935		5.61667	11.8692		4.75	7.95099		15	12	10.2667
14	G/jibeyta	WL	4	7	15.3573	69.24	6.5	17.2939	92.75	4.3	6.20755	61.04	15	13	8
	G/jibeyta	WL	4	6.5	13.146		4.6	7.09483		5.2	9.95828		14.5	15	9
	G/jibeyta	WL	4	4.9	7.2666		5.7	12.3283		4.7	7.74446		16	14	10
	G/jibeyta	WL	4	7.4	17.2563		6.5	17.2939		6	14.215		17	13	11
	G/jibeyta	WL	4	4.8	6.95895		6.1	14.6828		4.4	6.57281		14.5	14	12
	G/jibeyta	WL	4	5.5	9.25935		4.2	5.61214	74.3059	5.6	11.9737	56.6717	15	12	10.5
	Mean			6.01667	11.1786		5.6	11.7786		5.03333	9.18331		15.3333	13.5	10.0833
15	G/jibeyta	WL	5	6.1	11.5059	76.47	4.6	7.09483	87.84	2.6	1.77633	75.84	12	15	4
	G/jibeyta	WL	5	7	15.3573		5.1	9.256		3.6	3.99032		15.5	15.4	12
	G/jibeyta	WL	5	4.8	6.95895		4.9	8.3493		6.5	17.346		14	15.5	11.5
	G/jibeyta	WL	5	6.5	13.146		5.5	11.2442		5.1	9.48879		15	13.5	10.5
	G/jibeyta	WL	5	5.3	8.56703		6.7	18.6986		6.7	18.7039		18	14	12
	G/jibeyta	WL	5	4.7	6.65826	62.1935	6	14.0705	68.7135	4.3	6.20755	57.5129	15	13.5	10
	Mean			5.73333	10.1027		5.46667	11.0694		4.8	8.16077		14.9167	14.4833	10
16	G/Ageza	HS	1	7.8	19.2714	102.99	5	8.7955	98.96	6	14.215	58.41	23	16.4	13
	G/Ageza	HS	1	6.5	13.146		7.1	21.7124		5.5	11.449		22.8	21	10
	G/Ageza	HS	1	7.2	16.2923		6	14.0705		4.8	8.16077		23	11.5	11
	G/Ageza	HS	1	7	15.3573		4.5	6.70415		5	9.0328		21	10.5	13
	G/Ageza	HS	1	6	11.1138		4	4.94907		3.5	3.72033		15	12	11
	G/Ageza	HS	1	5.4	8.90968	84.0905	7.5	25.0062	81.2378	4	5.1857	51.7635	15	16	8.5
	Mean			6.65	13.7905		5.68333	12.2357		4.8	8.16077		19.9667	14.5667	11.0833
17	G/Ageza	HS	2	6	11.1138	74.58	6	14.0705	90.17	3.7	4.27171	51.79	17	18	10.5
	G/Ageza	HS	2	6.5	13.146		6.4	16.6165		4	5.1857		12	17	11
	G/Ageza	HS	2	5.1	7.90282		5.7	12.3283		4.6	7.34113		11	14.5	12.5
	G/Ageza	HS	2	5.8	10.3507		6	14.0705		5	9.0328		13	13	12
	G/Ageza	HS	2	7	15.3573		5.5	11.2442		5	9.0328		15	17	13
	G/Ageza	HS	2	5.5	9.25935	67.13	5	8.7955	77.1257	4.2	5.8547	40.7188	14	16	13
	Mean			5.98333	11.0491		5.76667	12.7033		4.41667	6.6349		13.6667	15.9167	12
18	G/Ageza	HS	3	4	4.74703	66.06	5.6	11.7786	76.45	3	2.53562	38.58	10	13.5	6
	G/Ageza	HS	3	6	11.1138		5.5	11.2442		4.3	6.20755		16	14.2	10
	G/Ageza	HS	3	7.2	16.2923		6.2	15.3112		3.9	4.86924		15	15	8
	G/Ageza	HS	3	6.4	12.7252		5.2	9.73095		4.9	8.59017		21	14.5	12
	G/Ageza	HS	3	5.2	8.23142		4	4.94907		5	9.0328		14	14	6
	G/Ageza	HS	3	5.7	9.97988	63.0896	5	8.7955	61.8096	4.6	7.34113		16	13	11.5
	Mean			5.75	10.1644		5.25	9.97391		4.28333	6.14788		15.3333	14.0333	8.91667
19	G/Ageza	HS	4	4.6	6.36452	45.05	5	8.7955	45.98	4.1	5.51414	31.98	12.5	12.5	12
	G/Ageza	HS	4	5.1	7.90282		4.5	6.70415		4.5	6.95062		13	11.5	11.5
	G/Ageza	HS	4	4.1	4.99943		4.1	5.27423		3.9	4.86924		11.5	12.5	11
	G/Ageza	HS	4	5.6	9.61608		4.9	8.3493		3.5	3.72033		12	11.8	11.5
	G/Ageza	HS	4	6.2	11.9052		4.5	6.70415		4.9	8.59017		13	12	11.8
	G/Ageza	HS	4	3.8	4.26271		4.3	5.96298		2.9	2.3306		18.5	10	8
	Mean			4.9	7.2666		4.55	6.89779	41.7903	3.96667	5.07889		13.4167	11.7167	10.9667
20	G/Ageza	HS	5	6.1	11.5059	65.42	5.5	11.2442	72.14	5.8	13.0656	71.13	10.5	11.5	11
	G/Ageza	HS	5	6.8	14.4512		4.9	8.3493		4.3	6.20755		12	12.5	7.5
	G/Ageza	HS	5	4.9	7.2666		6.5	17.2939		3.8	4.56463		11.5	11	11.5
	G/Ageza	HS	5	5.9	10.7287		5.7	12.3283		5	9.0328		11.8	9.5	8
	G/Ageza	HS	5	5.2	8.23142		4.9	8.3493		4.4	6.57281		12	6	11.5
	G/Ageza	HS	5	5.8	10.3507	62.5346	4.3	5.96298	63.528	3.4	3.46156	42.9049	12.5	12	9.5
	Mean			5.78333	10.2884		5.3	10.2205		4.45	6.76013		11.7167	10.4167	9.83333
21	G/Ageza	RB	1	5.4	8.90968	37.92	3.9	4.63648	20.07	3	2.53562	18.31	14	10	7.5
	G/Ageza	RB	1	3.3	3.1706		3.6	3.7723		3.2	2.97709		11.5	12	9.5
	G/Ageza	RB	1	4.3	5.5248		3.3	3.01457		3.6	3.99032		11.6	11.2	10.5
	G/Ageza	RB	1	5	7.58122		3.5	3.50815		2.8	2.13583		13.5	10.5	8
	G/Ageza	RB	1	4.7	6.65826		3.2	2.78475		3.4	3.46156		13.8	9.2	8.6
	G/Ageza	RB	1	4.5	6.07771		3	2.35807		3.3	3.21387		14	9.5	7.9
	Mean			4.53333	6.17254		3.41667	3.29692		3.21667	3.0158		13.0667	10.4	8.66667
22	G/Ageza	RB	2	5	7.58122	53.9	3.9	4.63648	36.76	3.4	3.46156	27.09	12.5	10	8
	G/Ageza	RB	2	4.6	6.36452		3.5	3.50815		3.2	2.97709		10.5	9.2	7
	G/Ageza	RB	2	6.5	13.146		5	8.7955		3.9	4.86924		13.5	11.5	11
	G/Ageza	RB	2	5.6	9.61608		4.7	7.49913		4.2	5.8547		13	12.2	11.5
	G/Ageza	RB	2	6	11.1138		4.5	6.70415		3.2	2.97709		12.7	13	8.5
	G/Ageza	RB	2	4.5	6.07771		4.2	5.61214		4.5	6.95062		8.2	10	9.8
	Mean			5.36667	8.79468		4.3	5.96298		3.73333	4.36806		11.7333	10.9833	9.3
23	G/Ageza	RB	3	6.5	13.146	62.08	5	8.7955	53.24	5.2	9.95828	48.44	12.5	10.5	10
	G/Ageza	RB	3	6.9	14.9006		6.5	17.2939		3.5	3.72033		12	12	10.5
	G/Ageza	RB	3	3.2	2.97238		4.5	6.70415		4.5	6.95062		7	10	7
	G/Ageza	RB	3	7.1	15.8212		3.3	3.01457		6.3	16.0488		10.8	7.8	11
	G/Ageza	RB	3	5.7	9.97988		4.5	6.70415		4.4	6.57281		11	11	9
	G/Ageza	RB	3	4.2	5.25868		5.4	10.7249		4	5.1857		10.5	9	7.5
	Mean			5.6	9.61608		4.86667	8.20372		4.65	7.54118		10.6333	10.05	9.16667
24	G/Ageza	RB	4	7.5	17.7492	74.21	5.2	9.73095	80.56	3.2	2.97709	32.69	15	12	7
	G/Ageza	RB	4	6.5	13.146		6	14.0705		4.2	5.8547		14.5	12.5	7.5
	G/Ageza	RB	4	6	11.1138		5	8.7955		4.5	6.95062		14	11	6
	G/Ageza	RB	4	7	15.3573		6.8	19.4263		4	5.1857		15	14.5	7.8
	G/Ageza	RB	4	5.5	9.25935		5.5	11.2442		4.3	6.20755		12	14.5	7.5
	G/Ageza	RB	4	5	7.58122		6.5	17.2939		4.1	5.51414		11	13.5	7
	Mean			6.25	12.1075		5.83333	13.0853		4.05	5.34841		13.5833	13	7.13333
25	G/Ageza	RB	5	5.4	8.90968	64.69	5.3	10.2205	72.46	6.7	18.7039	61.22	12	11.5	7.5
	G/Ageza	RB	5	4.5	6.07771		6.1	14.6828		4.3	6.20755		10.5	11.8	8.5
	G/Ageza	RB	5	6.8	14.4512		5.8	12.8934		6	14.215		13	12	7.8
	G/Ageza	RB	5	4.9	7.2666		3.9	4.63648		4.5	6.95062		8	6	12
	G/Ageza	RB	5	5.9	10.7287		7.3	23.3237		5.2	9.95828		11	12.5	11.5
	G/Ageza	RB	5	7.4	17.2563		4.5	6.70415		4	5.1857		13	13	13
	Mean			5.81667	10.4132		5.48333	11.1566		5.11667	9.5661		11.25	11.1333	10.05
26	G/Ageza	WL	1	6.5	13.146	78.89	5.5	11.2442	94.56	6.1	14.8115	59.7	14	14.5	11
	G/Ageza	WL	1	7.5	17.7492		6	14.0705		5.5	11.449		16	15	10
	G/Ageza	WL	1	4.5	6.07771		5	8.7955		5.2	9.95828		14	12	8.5
	G/Ageza	WL	1	6	11.1138		4.7	7.49913		4	5.1857		13	15.5	12
	G/Ageza	WL	1	5.5	9.25935		6.5	17.2939		5	9.0328		14	16	9.5
	G/Ageza	WL	1	5	7.58122	64.9272	5.4	10.7249	69.6282	4.5	6.95062	57.3879	13	11	12
	Mean			5.83333	10.4759		5.51667	11.3322		5.05	9.25912		14	14	10.5
27	G/Ageza	WL	2	6	11.1138	87.91	7	20.933	94.47	5	9.0328	65.43	12	12	10
	G/Ageza	WL	2	5.5	9.25935		6.5	17.2939		5.3	10.4414		11.5	12.2	9
	G/Ageza	WL	2	7	15.3573		6	14.0705		6.1	14.8115		12	11.3	9.5
	G/Ageza	WL	2	6.3	12.3116		5	8.7955		6.5	17.346		12.5	12.5	11
	G/Ageza	WL	2	7.5	17.7492		5.3	10.2205		4.5	6.95062		10	12	11
	G/Ageza	WL	2	6.6	13.5738	79.3651	4.9	8.3493	79.6628	3.8	4.56463	63.1469	11	12.4	10.2
	Mean			6.48333	13.0753		5.78333	12.7982		5.2	9.95828		11.5	12.0667	10.1167
28	G/Ageza	WL	3	4.5	6.07771	44.14	5.1	9.256	42.76	3.3	3.21387	26.07	11	11	8
	G/Ageza	WL	3	5.5	9.25935		4.6	7.09483		3	2.53562		11.2	10.7	6.2
	G/Ageza	WL	3	5	7.58122		5.5	11.2442		4.2	5.8547		11.5	12	10
	G/Ageza	WL	3	4.8	6.95895		3.5	3.50815		2.9	2.3306		11	9.5	9.5
	G/Ageza	WL	3	5.1	7.90282		4.5	6.70415		4	5.1857		12.5	11	10
	G/Ageza	WL	3	4.6	6.36452		4	4.94907		4.5	6.95062		10	11.2	11
	Mean			4.91667	7.31855		4.53333	6.83287		3.65	4.12958		11.2	10.9	9.11667
29	G/Ageza	WL	4	6.5	13.146	89.56	5	8.7955	95.98	6	14.215	59.27	14	14	12
	G/Ageza	WL	4	5	7.58122		5.5	11.2442		4.5	6.95062		15.6	13.5	11
	G/Ageza	WL	4	5.8	10.3507		4.9	8.3493		4	5.1857		16	16	7.5
	G/Ageza	WL	4	7.5	17.7492		6.2	15.3112		5	9.0328		15.5	14.5	8.8
	G/Ageza	WL	4	7	15.3573		7.3	23.3237		5.5	11.449		16.5	16	18
	G/Ageza	WL	4	6	11.1138	75.2982	5	8.7955	75.8194	3.5	3.72033	50.5534	12	12	11.8
	Mean			6.3	12.3116		5.65	12.0516		4.75	7.95099		14.9333	14.3333	11.5167
30	G/Ageza	WL	5	4.5	6.07771	67.18	5	8.7955	84.11	4.5	6.95062	60.61	12	11.5	11.5
	G/Ageza	WL	5	6.5	13.146		5.3	10.2205		5.7	12.5125		13	11	12
	G/Ageza	WL	5	5.5	9.25935		6	14.0705		5.2	9.95828		12.5	13	13
	G/Ageza	WL	5	6.3	12.3116		6.4	16.6165		6.1	14.8115		13	13.5	12.5
	G/Ageza	WL	5	7.3	16.7707		7	20.933		5	9.0328		14	12.8	13
	G/Ageza	WL	5	5.6	9.61608		4.5	6.70415	77.3403	4	5.1857	58.4514	12.5	13	12
	Mean			5.95	10.9203		5.7	12.3283		5.08333	9.41186		12.8333	12.4667	12.3333
31	B/Kesa	HS	1	5.8	10.3507	77.9	6	14.0705	102.46	6.1	14.8115	82.16	15	16	10.5
	B/Kesa	HS	1	7	15.3573		6.5	17.2939		6	14.215		15.5	13	11
	B/Kesa	HS	1	6.6	13.5738		5.9	13.4741		5	9.0328		16	11.5	11.2
	B/Kesa	HS	1	6	11.1138		6.4	16.6165		5.2	9.95828		14	17	9.5
	B/Kesa	HS	1	5.5	9.25935		6.7	18.6986		6.4	16.6899		12	13	12.5
	B/Kesa	HS	1	7.3	16.7707	76.4257	6.3	15.9557	96.1094	4.5	6.95062	71.6581	16.5	12	10
	Mean			6.36667	12.5866		6.3	15.9557		5.53333	11.6223		14.8333	13.75	10.7833
32	B/Kesa	HS	2	6.1	11.5059	67.27	5.2	9.73095	85.19	6.6	18.0173	88.66	17	11.8	16.5
	B/Kesa	HS	2	5.7	9.97988		6	14.0705		5.4	10.9382		11.5	18	12
	B/Kesa	HS	2	6.7	14.0089		4.5	6.70415		6	14.215		17.5	17	11
	B/Kesa	HS	2	6.5	13.146		5	8.7955		5.6	11.9737		18	13	8
	B/Kesa	HS	2	5.9	10.7287		6.3	15.9557		5	9.0328		15	12.5	12.5
	B/Kesa	HS	2	5.1	7.90282		6.5	17.2939	72.5507	6.2	15.4228	79.5997	15	16	15
	Mean			6	11.1138		5.58333	11.6885		5.8	13.0656		15.6667	14.7167	12.5
33	B/Kesa	HS	3	6.6	13.5738	84.66	7	20.933	117.65	7	20.8566	81.11	10.5	13	13
	B/Kesa	HS	3	7.5	17.7492		6.5	17.2939		5.3	10.4414		12.5	14	7
	B/Kesa	HS	3	5.8	10.3507		5.5	11.2442		5	9.0328		9	12	8.5
	B/Kesa	HS	3	6.2	11.9052		7.2	22.5092		6.1	14.8115		10.8	11.6	10.2
	B/Kesa	HS	3	7	15.3573		4.6	7.09483		4.5	6.95062		12	13	6.7
	B/Kesa	HS	3	4.8	6.95895	75.8953	5.8	12.8934	91.9686	6.5	17.346	79.4389	11	10	5.8
	Mean			6.31667	12.3801		6.1	14.6828		5.73333	12.6953		10.9667	12.2667	8.53333
34	B/Kesa	HS	4	4.6	6.36452	100.32	5.5	11.2442	105.37	5.6	11.9737	71.11	14	15	11.6
	B/Kesa	HS	4	6.1	11.5059		4.5	6.70415		4.3	6.20755		16	12.5	12
	B/Kesa	HS	4	6.5	13.146		7	20.933		4.5	6.95062		15	15.5	11.5
	B/Kesa	HS	4	5.5	9.25935		6.1	14.6828		5.3	10.4414		15.5	15	11
	B/Kesa	HS	4	7.5	17.7492		5.6	11.7786		5.9	13.633		16.5	13	10.5
	B/Kesa	HS	4	8	20.3228	78.3477	6	14.0705	79.4134	5.8	13.0656	62.2719	14	17	11
	Mean			6.36667	12.5866		5.78333	12.7982		5.23333	10.1178		15.1667	14.6667	11.2667
35	B/Kesa	HS	5	6.7	14.0089	114.39	5	8.7955	138.76	6	14.215	87.38	19	12	11
	B/Kesa	HS	5	4.8	6.95895		7	20.933		6.5	17.346		16.5	14.5	10.5
	B/Kesa	HS	5	7.5	17.7492		4.5	6.70415		5	9.0328		10.5	13	7
	B/Kesa	HS	5	8.3	21.9546		6.8	19.4263		5.5	11.449		16.5	15.5	13.5
	B/Kesa	HS	5	5.1	7.90282		4.1	5.27423		4.4	6.57281		17	14	12
	B/Kesa	HS	5	4.6	6.36452	74.939	8.2	31.4712	92.6044	4.8	8.16077	66.7763	12.5	16.5	11.5
	Mean			6.16667	11.7713		5.93333	13.6712		5.36667	10.7711		15.3333	14.25	10.9167
36	B/Kesa	RB	1	6.2	11.9052	66.69	4.3	5.96298	42.37	4.6	7.34113	35.63	12	6.5	5.1
	B/Kesa	RB	1	5.6	9.61608		3.5	3.50815		4	5.1857		11.5	5.5	7.5
	B/Kesa	RB	1	6.5	13.146		5.3	10.2205		4.3	6.20755		9.5	9.5	8.5
	B/Kesa	RB	1	5.3	8.56703		4.6	7.09483		3.9	4.86924		11.5	8	6.7
	B/Kesa	RB	1	6.4	12.7252		4.4	6.32692		5.1	9.48879		12.5	10.5	8
	B/Kesa	RB	1	5.9	10.7287		5.1	9.256		3	2.53562		12	10.2	7
	Mean			5.98333	11.0491		4.53333	6.83287		4.15	5.68289		11.5	8.36667	7.13333
37	B/Kesa	RB	2	6.9	14.9006	64.76	6.1	14.6828	53.46	5.3	10.4414	47.73	12	10.5	9.8
	B/Kesa	RB	2	6	11.1138		5.2	9.73095		4.7	7.74446		12	11.8	8
	B/Kesa	RB	2	6.5	13.146		4.2	5.61214		4	5.1857		10.5	9	6.8
	B/Kesa	RB	2	4.3	5.5248		4.6	7.09483		4.2	5.8547		11	8.5	7
	B/Kesa	RB	2	6.1	11.5059		4.2	5.61214		5.9	13.633		12	11.5	10
	B/Kesa	RB	2	5.3	8.56703		5.4	10.7249		3.9	4.86924		11	10.8	7
	Mean			5.85	10.5388		4.95	8.57062		4.66667	7.60858		11.4167	10.35	8.1
38	B/Kesa	RB	3	4.6	6.36452	69.89	5.8	12.8934	71.66	4.1	5.51414	42.23	13	13.5	7.5
	B/Kesa	RB	3	5.9	10.7287		5.1	9.256		4.2	5.8547		12.5	12.5	6.5
	B/Kesa	RB	3	7.7	18.7567		5.7	12.3283		6.1	14.8115		13.8	12.6	6
	B/Kesa	RB	3	6	11.1138		5.4	10.7249		4.3	6.20755		13.5	13.2	8
	B/Kesa	RB	3	5.3	8.56703		6.1	14.6828		4.2	5.8547		11	12	8
	B/Kesa	RB	3	6.8	14.4512		5.6	11.7786		3.6	3.99032		13.5	10.5	8.2
	Mean			6.05	11.309		5.61667	11.8692		4.41667	6.6349		12.8833	12.3833	7.36667
39	B/Kesa	RB	4	6.5	13.146	64.52	5.2	9.73095	74.02	5.9	13.633	55.24	12	11.5	6.5
	B/Kesa	RB	4	5.6	9.61608		4	4.94907		5.1	9.48879		11	8.5	9.5
	B/Kesa	RB	4	5.8	10.3507		5.1	9.256		4.5	6.95062		11.5	11	6
	B/Kesa	RB	4	6.3	12.3116		5.8	12.8934		5.6	11.9737		12	11.5	10
	B/Kesa	RB	4	6.6	13.5738		7.2	22.5092		4.2	5.8547		12.5	12	7
	B/Kesa	RB	4	4.3	5.5248		6.1	14.6828		4.6	7.34113		11	12	7.5
	Mean			5.85	10.5388		5.56667	11.5988		4.98333	8.9581		11.6667	11.0833	7.75
40	B/Kesa	RB	5	6.1	11.5059	65.73	6.1	14.6828	72.33	5.5	11.449	72.87	12	10.5	9.5
	B/Kesa	RB	5	4	4.74703		6.2	15.3112		6.7	18.7039		7	11.8	7.8
	B/Kesa	RB	5	7.2	16.2923		5.5	11.2442		6	14.215		12.5	11	12
	B/Kesa	RB	5	5.5	9.25935		4.5	6.70415		5.3	10.4414		7	10.5	7.8
	B/Kesa	RB	5	7	15.3573		4.6	7.09483		5	9.0328		12	6.5	8.5
	B/Kesa	RB	5	5.3	8.56703		6.5	17.2939		5	9.0328		11	12	8.6
	Mean			5.85	10.5388		5.56667	11.5988		5.58333	11.8852		10.25	10.3833	9.03333
41	B/Kesa	WL	1	6.5	13.146	67.14	5.2	9.73095	69.04	5.5	11.449	63.08	13	10.5	11.5
	B/Kesa	WL	1	6.2	11.9052		5.4	10.7249		5.6	11.9737		12.5	10	8
	B/Kesa	WL	1	5.5	9.25935		6	14.0705		5.5	11.449		11.5	12.8	6.5
	B/Kesa	WL	1	4.9	7.2666		5.1	9.256		5.8	13.0656		10	7	7.2
	B/Kesa	WL	1	6.8	14.4512		5.9	13.4741		5.2	9.95828		13	10.5	8
	B/Kesa	WL	1	6	11.1138		5.6	11.7786		4	5.1857		11	9.5	7.5
	Mean			5.98333	11.0491		5.53333	11.4207		5.26667	10.2788		11.8333	10.05	8.11667
42	B/Kesa	WL	2	4.2	5.25868	80.61	6.9	20.1711	74.27	4.3	6.20755	48.1	12.8	13	13
	B/Kesa	WL	2	4.6	6.36452		4.9	8.3493		6.7	18.7039		13	11.5	10.5
	B/Kesa	WL	2	7.5	17.7492		4.2	5.61214		4.2	5.8547		14	12.5	9.5
	B/Kesa	WL	2	6.6	13.5738		3.7	4.04828		4.5	6.95062		14	12	13
	B/Kesa	WL	2	5	7.58122		5.9	13.4741		4.1	5.51414		13.5	11.5	8.5
	B/Kesa	WL	2	5.7	9.97988	60.5073	5.3	10.2205	61.8754	3.9	4.86924		11	9.5	11.5
	Mean			5.6	9.61608		5.15	9.49166		4.61667	7.40745		13.05	11.6667	11
43	B/Kesa	WL	3	6.6	13.5738	85.58	5.5	11.2442	49.84	4.5	6.95062	38.27	16	12	8
	B/Kesa	WL	3	7.5	17.7492		5.6	11.7786		5	9.0328		13	10.5	7.5
	B/Kesa	WL	3	6.4	12.7252		4.8	7.91723		3.8	4.56463		14	11.5	4
	B/Kesa	WL	3	5.8	10.3507		4.1	5.27423		4.1	5.51414		15	7.5	6.5
	B/Kesa	WL	3	4.8	6.95895		4.9	8.3493		3.9	4.86924		16.5	12.5	11
	B/Kesa	WL	3	4.2	5.25868	66.6166	4.1	5.27423		4.6	7.34113		16.5	8.7	6.2
	Mean			5.88333	10.6652		4.83333	8.0597		4.31667	6.26756		15.1667	10.45	7.2
44	B/Kesa	WL	4	6.7	14.0089	74.52	3.7	4.04828	112.02	5.2	9.95828	70.58	13.5	18	12
	B/Kesa	WL	4	6.1	11.5059		4.4	6.32692		4.5	6.95062		10.5	16.5	6.7
	B/Kesa	WL	4	3.9	4.50146		5.1	9.256		6.9	20.1234		15.5	8	13
	B/Kesa	WL	4	7.3	16.7707		4.1	5.27423		5.2	9.95828		16	12	7
	B/Kesa	WL	4	4.6	6.36452		6.6	17.9879		4.9	8.59017		17.6	14	11.7
	B/Kesa	WL	4	5.6	9.61608	62.7676	7.5	25.0062	67.8995	3.2	2.97709	58.5578	14.5	14.5	11
	Mean			5.7	9.97988		5.23333	9.89252		4.98333	8.9581		14.6	13.8333	10.2333
45	B/Kesa	WL	5	5.7	9.97988	76.02	5.2	9.73095	89.41	4.7	7.74446	67.78	12	12.5	10.5
	B/Kesa	WL	5	6.3	12.3116		4.6	7.09483		5.8	13.0656		11.5	14.5	13
	B/Kesa	WL	5	4.6	6.36452		3.6	3.7723		3.4	3.46156		13	17	12
	B/Kesa	WL	5	7	15.3573		6.3	15.9557		6	14.215		14	17	12.5
	B/Kesa	WL	5	5.5	9.25935		5.8	12.8934		5.1	9.48879		16.2	16.5	6.2
	B/Kesa	WL	5	6.1	11.5059	64.7787	6.9	20.1711	69.6183	4.4	6.57281	54.5482	15.5	16.9	8.1
	Mean			5.86667	10.6019		5.4	10.7249		4.9	8.59017		13.7	15.7333	10.3833
46	B/Akayita	HS	1	7.5	17.7492	77.48	5.2	9.73095	97.62	6.7	18.7039	68.07	20	19.5	16
	B/Akayita	HS	1	6.8	14.4512		6.1	14.6828		5.7	12.5125		16.5	15	13
	B/Akayita	HS	1	5.8	10.3507		6.2	15.3112		6	14.215		16	12.5	14
	B/Akayita	HS	1	6.3	12.3116		7.4	24.156		5.1	9.48879		18	14	11.8
	B/Akayita	HS	1	6	11.1138		6.1	14.6828		4.4	6.57281		16.5	14	9.5
	B/Akayita	HS	1	6.1	11.5059		4.9	8.3493	86.9131	4.4	6.57281		16.8	16.8	11
	Mean			6.41667	12.7948		5.98333	13.97		5.38333	10.8545		17.3	15.3	12.55
47	B/Akayita	HS	2	6.6	13.5738	62.63	5.7	12.3283	65.4	4.3	6.20755	39.59	16	14	12
	B/Akayita	HS	2	5.1	7.90282		5.8	12.8934		4.2	5.8547		14	12	10.5
	B/Akayita	HS	2	6.2	11.9052		5.8	12.8934		5.1	9.48879		14	14	10.8
	B/Akayita	HS	2	6.4	12.7252		4.5	6.70415		4.1	5.51414		15.6	12.5	9.5
	B/Akayita	HS	2	4.9	7.2666		4.1	5.27423		4	5.1857		14	12.5	12
	B/Akayita	HS	2	5.5	9.25935		6.2	15.3112		4.6	7.34113		16	16.5	13
	Mean			5.78333	10.2884		5.35	10.4709		4.38333	6.51106		14.9333	13.5833	11.3
48	B/Akayita	HS	3	5	7.58122	58.75	6.2	15.3112	69.37	4.6	7.34113	38.73	13.5	14	12
	B/Akayita	HS	3	6.5	13.146		5.2	9.73095		4.9	8.59017		15	16	13
	B/Akayita	HS	3	5.2	8.23142		5	8.7955		4.2	5.8547		17	15	12.5
	B/Akayita	HS	3	6.3	12.3116		5.2	9.73095		4.2	5.8547		18	16	13
	B/Akayita	HS	3	4.6	6.36452		5.9	13.4741		3.8	4.56463		16	17	6
	B/Akayita	HS	3	6	11.1138		5.7	12.3283		4.4	6.57281		17.5	16	12
	Mean			5.6	9.61608		5.53333	11.4207		4.35	6.38862		16.1667	15.6667	11.4167
49	B/Akayita	HS	4	7	15.3573	85.38	7	20.933	130.13	6	14.215	57.22	22	21.5	7
	B/Akayita	HS	4	6.9	14.9006		6	14.0705		5.3	10.4414		17.5	21	8
	B/Akayita	HS	4	6	11.1138		5	8.7955		4.1	5.51414		18	20.8	7
	B/Akayita	HS	4	4	4.74703		4.5	6.70415		4.6	7.34113		18	19	13
	B/Akayita	HS	4	7.6	18.2493		8.3	32.4698		4	5.1857		21	19	10
	B/Akayita	HS	4	5.7	9.97988	74.348	4	4.94907	87.9221	4.5	6.95062	49.6479	16	12	11
	Mean			6.2	11.9052		5.8	12.8934		4.75	7.95099		18.75	18.8833	9.33333
50	B/Akayita	HS	5	7.5	17.7492	84.73	7	20.933	126.12	4	5.1857	53.39	23	23	11
	B/Akayita	HS	5	6	11.1138		5	8.7955		3.8	4.56463		16	18	10
	B/Akayita	HS	5	6.7	14.0089		4.5	6.70415		6.9	20.1234		18.5	16.8	14
	B/Akayita	HS	5	4.5	6.07771		6	14.0705		3.5	3.72033		12	15	7.5
	B/Akayita	HS	5	7	15.3573		6.5	17.2939		5	9.0328		16	16.5	12
	B/Akayita	HS	5	6.6	13.5738	77.8807	5.3	10.2205	78.0176	4.9	8.59017	51.217	17	16	12
	Mean			6.38333	12.6558		5.71667	12.4214		4.68333	7.67634		17.0833	17.55	11.0833
51	B/Akayita	RB	1	6.1	11.5059	67.06	6.1	14.6828	67.95	5.1	9.48879	50.93	15	15	17
	B/Akayita	RB	1	5.8	10.3507		4.5	6.70415		4.6	7.34113		14	14.5	7
	B/Akayita	RB	1	7.1	15.8212		5	8.7955		5.4	10.9382		14.5	13.5	12
	B/Akayita	RB	1	6.2	11.9052		4.8	7.91723		4.1	5.51414		15	12.8	11
	B/Akayita	RB	1	5.4	8.90968		6	14.0705		4.8	8.16077		12.5	12.5	7
	B/Akayita	RB	1	4.3	5.5248	64.0176	3.5	3.50815	55.6784	3.1	2.75106	44.1941	12	14	9
	Mean			5.81667	10.4132		4.98333	8.72014		4.51667	7.01482		13.8333	13.7167	10.5
52	B/Akayita	RB	2	6.9	14.9006	59.88	5	8.7955	88.85	4	5.1857	77.85	15	12.5	12
	B/Akayita	RB	2	4.5	6.07771		3.5	3.50815		5.8	13.0656		12	23	12
	B/Akayita	RB	2	5.9	10.7287		4.4	6.32692		6.1	14.8115		15	13.8	12
	B/Akayita	RB	2	4.2	5.25868		6.5	17.2939		4.7	7.74446		11	15.5	13
	B/Akayita	RB	2	5.4	8.90968		5	8.7955		5	9.0328		11.5	14.8	12.2
	B/Akayita	RB	2	4.7	6.65826	52.5337	5.8	12.8934	57.6134	5.2	9.95828	59.7983	15.5	13	11.8
	Mean			5.26667	8.45438		5.03333	8.9474		5.13333	9.64378		13.3333	15.4333	12.1667
53	B/Akayita	RB	3	7	15.3573	69.52	5.6	11.7786	93.11	5.4	10.9382	58.21	17	16	12
	B/Akayita	RB	3	5.6	9.61608		6	14.0705		4.6	7.34113		15.5	16.5	11
	B/Akayita	RB	3	4.3	5.5248		4.4	6.32692		3.9	4.86924		13	15.8	12
	B/Akayita	RB	3	6	11.1138		6.5	17.2939		5.4	10.9382		16	14.5	12.5
	B/Akayita	RB	3	5.6	9.61608		5.3	10.2205		4.3	6.20755		14	13	12
	B/Akayita	RB	3	5.1	7.90282	59.1309	4.7	7.49913	67.1897	5.2	9.95828	50.2527	14.5	12	11
	Mean			5.6	9.61608		5.41667	10.8104		4.8	8.16077		15	14.6333	11.75
54	B/Akayita	RB	4	6.7	14.0089	75.7	7.2	22.5092	93.86	3.6	3.99032	72.22	18	20	12
	B/Akayita	RB	4	6	11.1138		6	14.0705		4.1	5.51414		17.5	12.8	10
	B/Akayita	RB	4	6.3	12.3116		5.7	12.3283		6.1	14.8115		18	17.5	13.5
	B/Akayita	RB	4	5.4	8.90968		5.2	9.73095		5.8	13.0656		19.5	19	14
	B/Akayita	RB	4	5.8	10.3507		4.8	7.91723		5.7	12.5125		18.5	17	13
	B/Akayita	RB	4	6	11.1138	67.8085	4	4.94907	71.5054	4.7	7.74446	57.6385	18.8	20	12.8
	Mean			6.03333	11.2437		5.48333	11.1566		5	9.0328		18.3833	17.7167	12.55
55	B/Akayita	RB	5	5.1	7.90282	51.63	4.3	5.96298	62.39	5.1	9.48879	54.41	12	11.5	10.2
	B/Akayita	RB	5	5.4	8.90968		5.8	12.8934		4.9	8.59017		12.5	13	9.5
	B/Akayita	RB	5	4.8	6.95895		5.8	12.8934		4.9	8.59017		14.5	14.5	12.5
	B/Akayita	RB	5	5.9	10.7287		6.1	14.6828		5.2	9.95828		15	15	12.5
	B/Akayita	RB	5	5.3	8.56703		5.1	9.256		4.6	7.34113		14	12	12
	B/Akayita	RB	5	5.3	8.56703		4.5	6.70415		5.3	10.4414		14	15	12
	Mean			5.3	8.56703		5.26667	10.0557		5	9.0328		13.6667	13.5	11.45
56	B/Akayita	WL	1	7	15.3573	70.82	6.8	19.4263	84.73	5	9.0328	52.97	17.1	17	11
	B/Akayita	WL	1	5.1	7.90282		5	8.7955		5	9.0328		11	10.5	11.5
	B/Akayita	WL	1	5.6	9.61608		6	14.0705		5.6	11.9737		15	16	12
	B/Akayita	WL	1	6.3	12.3116		4.7	7.49913		3.5	3.72033		16.8	12.5	11.5
	B/Akayita	WL	1	4.4	5.7978		3.7	4.04828		4.5	6.95062		16.5	17.5	11.2
	B/Akayita	WL	1	6.5	13.146	64.1316	4.5	6.70415	60.5439	4.5	6.95062	47.6608	17	13	13
	Mean			5.81667	10.4132		5.11667	9.33415		4.68333	7.67634		15.5667	14.4167	11.7
57	B/Akayita	WL	2	6.5	13.146	56.5	5.5	11.2442	65.26	5.8	13.0656	45.12	20	20	14
	B/Akayita	WL	2	5.9	10.7287		5.9	13.4741		4.4	6.57281		19.5	19.5	12
	B/Akayita	WL	2	5.4	8.90968		4.6	7.09483		4	5.1857		16.5	14.5	11.5
	B/Akayita	WL	2	5	7.58122		4.8	7.91723		4	5.1857		16.6	16	10
	B/Akayita	WL	2	5.1	7.90282		6.2	15.3112		4.5	6.95062		16	20	12
	B/Akayita	WL	2	5.2	8.23142		5.3	10.2205		4.8	8.16077		17.5	15.7	12.8
	Mean			5.51667	9.31832		5.38333	10.6398		4.58333	7.27515		17.6833	17.6167	12.05
58	B/Akayita	WL	3	6.7	14.0089	74.49	3.7	4.04828	95.15	6.5	17.346	60.71	21	21	15
	B/Akayita	WL	3	4.1	4.99943		4.5	6.70415		5.1	9.48879		18.5	15	12
	B/Akayita	WL	3	5.2	8.23142		7	20.933		4	5.1857		20	18.5	14.5
	B/Akayita	WL	3	4.7	6.65826		6.9	20.1711		3.6	3.99032		21	15	15
	B/Akayita	WL	3	6.2	11.9052		5.2	9.73095		4.7	7.74446		21.5	18	14
	B/Akayita	WL	3	6.1	11.5059	57.3092	5.5	11.2442	72.8317	5.5	11.449	55.2042	22	17	14.5
	Mean			5.5	9.25935		5.46667	11.0694		4.9	8.59017		20.6667	17.4167	14.1667
59	B/Akayita	WL	4	6	11.1138	59.42	6.2	15.3112	69.27	4.8	8.16077	44.49	18	18	7
	B/Akayita	WL	4	5.8	10.3507		5.4	10.7249		4.4	6.57281		17	15	12
	B/Akayita	WL	4	6	11.1138		5.8	12.8934		3.6	3.99032		18	16	10.5
	B/Akayita	WL	4	5.4	8.90968		5.5	11.2442		4.9	8.59017		17.5	16	11
	B/Akayita	WL	4	5.8	10.3507		5.6	11.7786		4.9	8.59017		17.8	14.5	9.5
	B/Akayita	WL	4	5	7.58122		4.8	7.91723		4.9	8.59017		14	14	12
	Mean			5.66667	9.85783		5.55	11.5095		4.58333	7.27515		17.05	15.5833	10.3333
60	B/Akayita	WL	5	6	11.1138	63.27	6.2	15.3112	74.83	4.5	6.95062	52.19	15.5	17	10.5
	B/Akayita	WL	5	6.2	11.9052		5.5	11.2442		4	5.1857		15	16	11
	B/Akayita	WL	5	4.5	6.07771		5.6	11.7786		4.6	7.34113		12	12	12
	B/Akayita	WL	5	5.5	9.25935		5.6	11.7786		5.1	9.48879		15	12.5	11
	B/Akayita	WL	5	5	7.58122		5	8.7955		5.1	9.48879		12	12	10.5
	B/Akayita	WL	5	6.2	11.9052	57.8425	5.9	13.4741	72.3823	5.6	11.9737	50.4287	12	11.5	10.2
	Mean			5.56667	9.49639		5.63333	11.9602		4.81667	8.23142		13.5833	13.5	10.8667
	Mean per plot					69.07			77.48			53.02

## Sheet: Stand
Niche	plot No	DBH_1	DBH_2	DBH_3	Ht_1	Ht_2	Ht_3
Hs	1	5.45	4.36667	4.08333	9.68333	7.91667	9.45
	2	6.21667	5.5	4.53333	11.8833	9.66667	7.41667
	3	5.75	5.88333	5.21667	14.6667	14.75	9.33333
	4	5.95	5.61667	5.03333	11.5	10.9167	9.31667
	5	5.21667	4.91667	4.46667	11.6167	10.7167	10.0333
	6	6.65	5.68333	4.8	19.9667	14.5667	11.0833
	7	5.98333	5.76667	4.41667	13.6667	15.9167	12
	8	5.75	5.25	4.28333	15.3333	14.0333	8.91667
	9	4.9	4.55	3.96667	13.4167	11.7167	10.9667
	10	5.78333	5.3	4.45	11.7167	10.4167	9.83333
	11	6.36667	6.3	5.53333	14.8333	13.75	10.7833
	12	6	5.58333	5.8	15.6667	14.7167	12.5
	13	6.31667	6.1	5.73333	10.9667	12.2667	8.53333
	14	6.36667	5.78333	5.23333	15.1667	14.6667	11.2667
	15	6.16667	5.93333	5.36667	15.3333	14.25	10.9167
	16	6.41667	5.98333	5.38333	17.3	15.3	12.55
	17	5.78333	5.35	4.38333	14.9333	13.5833	11.3
	18	5.6	5.53333	4.35	16.1667	15.6667	11.4167
	19	6.2	5.8	4.75	18.75	18.8833	9.33333
	20	6.38333	5.71667	4.68333	17.0833	17.55	11.0833
Mean		5.9625	5.54583	4.82333	14.4825	13.5625	10.4017
RB	1	5.06667	4.63333	3.81667	10.7167	9.66667	7.13333
	2	5.15	4.8	3.23333	10.8167	10.0333	6.96667
	3	4.18333	4.95	3.9	6.03333	6.96667	5.5
	4	5.5	5.2	4.08333	13.1833	12.75	9.95
	5	6.1	4.95	5	11.75	8.78333	10.5833
	6	4.53333	3.41667	3.21667	13.0667	10.4	8.66667
	7	5.36667	4.3	3.73333	11.7333	10.9833	9.3
	8	5.6	4.86667	4.65	10.6333	10.05	9.16667
	9	6.25	5.83333	4.05	13.5833	13	7.13333
	10	5.81667	5.48333	5.11667	11.25	11.1333	10.05
	11	5.98333	4.53333	4.15	11.5	8.36667	7.13333
	12	5.85	4.95	4.66667	11.4167	10.35	8.1
	13	6.05	5.61667	4.41667	12.8833	12.3833	7.36667
	14	5.85	5.56667	4.98333	11.6667	11.0833	7.75
	15	5.85	5.56667	5.58333	10.25	10.3833	9.03333
	16	5.81667	4.98333	4.51667	13.8333	13.7167	10.5
	17	5.26667	5.03333	5.13333	13.3333	15.4333	12.1667
	18	5.6	5.41667	4.8	15	14.6333	11.75
	19	6.03333	5.48333	5	18.3833	17.7167	12.55
	20	5.3	5.26667	5	13.6667	13.5	11.45
Mean		5.55833	5.0425	4.4525	12.235	11.5667	9.1125
WL	1	6	5.41667	4.28333	10.2833	9.86667	7.51667
	2	5.81667	5.35	4.7	9.68333	8.61667	5.46667
	3	5.5	5.61667	4.75	15	12	10.2667
	4	6.01667	5.6	5.03333	15.3333	13.5	10.0833
	5	5.73333	5.46667	4.8	14.9167	14.4833	10
	6	5.83333	5.51667	5.05	14	14	10.5
	7	6.48333	5.78333	5.2	11.5	12.0667	10.1167
	8	4.91667	4.53333	3.65	11.2	10.9	9.11667
	9	6.3	5.65	4.75	14.9333	14.3333	11.5167
	10	5.95	5.7	5.08333	12.8333	12.4667	12.3333
	11	5.98333	5.53333	5.26667	11.8333	10.05	8.11667
	12	5.6	5.15	4.61667	13.05	11.6667	11
	13	5.88333	4.83333	4.31667	15.1667	10.45	7.2
	14	5.7	5.23333	4.98333	14.6	13.8333	10.2333
	15	5.86667	5.4	4.9	13.7	15.7333	10.3833
	16	5.81667	5.11667	4.68333	15.5667	14.4167	11.7
	17	5.51667	5.38333	4.58333	17.6833	17.6167	12.05
	18	5.5	5.46667	4.9	20.6667	17.4167	14.1667
	19	5.66667	5.55	4.58333	17.05	15.5833	10.3333
	20	5.56667	5.63333	4.81667	13.5833	13.5	10.8667
Mean		5.7825	5.39667	4.7475	14.1292	13.125	10.1483

## Sheet: Biomass
Niche	AGB1	AGB2	AGB3	TAGB
Hs	55.21	37.63	33.67	126.51
	74.74	75.11	43.61	193.46
	62.6	82.77	62.18	207.55
	66.58	74.92	59.03	200.53
	51.07	54.59	43.81	149.47
	89.79	81.24	51.76	222.79
	67.13	77.13	40.72	184.98
	63.09	61.81	38.58	163.48
	45.65	41.79	31.98	119.42
	62.42	63.53	42.9	168.85
	74.35	87.92	49.65	211.92
	67.27	72.55	79.6	219.42
	75.9	81.97	69.44	227.31
	77.8	78.52	51.22	207.54
	74.94	92.6	66	233.54
	77.48	86.91	68.07	232.46
	58.75	69.37	38.73	166.85
	62.63	65.4	39.59	167.62
	80.03	85.7	52.24	217.97
	77.5	78.02	51.22	206.74
Mean	68.2465	72.474	50.7	191.421
RB	47.24	45.51	28.34	121.09
	48.97	56.04	19.24	124.25
	32.24	54.99	30.07	117.3
	56.24	59.11	33	148.35
	61.89	55.48	53.12	170.49
	37.92	20.07	18.31	76.3
	53.9	36.76	27.09	117.75
	62.08	53.24	48.44	163.76
	74.21	80.56	32.69	187.46
	64.76	66.46	52.22	183.44
	69.89	71.66	42.23	183.78
	58.52	64.02	47.24	169.78
	65.73	72.33	43.54	181.6
	37.92	20.07	18.31	76.3
	66.69	42.37	35.63	144.69
	64.02	55.68	44.19	163.89
	52.53	57.61	49.8	159.94
	59.13	67.19	50.25	176.57
	51.63	62.39	54.41	168.43
	59.69	62.46	46.22	168.37
Mean	56.26	55.2	38.717	150.177
WL	79.14	67.14	37.91	184.19
	63.99	67.36	48.39	179.74
	69.24	74.31	41.02	184.57
	56.6	64.13	47.66	168.39
	62.59	68.71	57.51	188.81
	63.98	67.36	59.7	191.04
	67.3	74.47	45.43	187.2
	44.14	42.76	26.07	112.97
	52.6	75.54	59.27	187.41
	67.18	77.34	58.45	202.97
	67.14	69.04	63.08	199.26
	60.51	61.88	48.1	170.49
	75.3	49.84	38.27	163.41
	62.77	67.9	58.56	189.23
	64.78	69.62	54.55	188.95
	70.82	74.73	52.97	198.52
	56.5	65.26	45.12	166.88
	57.31	72.83	55.2	185.34
	59.42	69.27	44.49	173.18
	57	72.38	50.43	179.81
Mean	62.9155	67.5935	49.609	180.118
